# Supplementary material for: Influenza Vaccination Uptake and Hesitancy among Healthcare Workers in Early 2021 at the Start of the COVID-19 Vaccine Rollout in Cape Town, South Africa
Source: Vaccines (Basel). 2022 Jul 25;10(8):1176. doi: 10.3390/vaccines10081176 (PMC9332543; doi:10.3390/vaccines10081176)
Supplement: Supplementary file 1 [file vaccines-10-01176-s001.zip]

Archive with 1 entries (1 files):
- vaccines-1781364-supplementary.pdf
